# Supplementary material for: An Overview of the Impact of the Menstrual Cycle on Nutrient Metabolism: An Integrative Perspective
Source: Nutrients. 2026 Mar 26;18(7):1063. doi: 10.3390/nu18071063 (PMC13074570; doi:10.3390/nu18071063)
Supplement: Supplementary file 1 [file nutrients-18-01063-s001.zip]

Archive with 1 entries (1 files):
- nutrients-4217462-supplementary.pdf
